# Supplementary material for: Non-parsimonious evolution of hagfish Dlx genes
Source: BMC Evol Biol. 2013 Jan 19;13:15. doi: 10.1186/1471-2148-13-15 (PMC3552724; doi:10.1186/1471-2148-13-15)
Supplement: Additional file 4 — List of primer sets. [file 1471-2148-13-15-S4.xlsx]

## Sheet: Sheet1
Additoinal file 4 List of Primer Sets
Primer set	Forward Primer		Reverse Primer
	Primer ID	Primer Sequence	Primer ID	Primer Sequence
Dlx-degenerated-PCR-1	Dlx_KVRKPRT-132f	AAG GTA CGA AAR CCN MGN CAN	Dlx_KIWFQNK-173R	CTT RTT YTG RAA CCA DAT YTT
Dlx-degenerated-PCR-2	Dlx_RKPRTIY-134f	CGT AAG CCT MGN CAN ATH TAY	Dlx_KIWFQNK-173R	CTT RTT YTG RAA CCA DAT YTT
Dlx-degenerated-PCR-3	Dlx_RKPRTIY-134f	CGT AAG CCT MGN CAN ATH TAY	Dlx_VKIWFQN-172R	RTT YTG RAA CCA DAT YTT NAC
EbDlx1/4/6A-5'RACE	GeneRacer 5’primer	CGA CTG GAG CAC GAG GAC ACT GA	Dlx16B_630R	CTT CAC CGC GCG CGC CAT CGG ATA ATA T
EbDlx1/4/6A-5'RACE-nest	GeneRacer 5’Nested primer	GGA CAC TGA CTG GAC TGA AGG AGT A	Dlx16B_600R	TCA ACT GCT GTC TCG ATA TTA TTA A
EbDlx1/4/6B-5'RACE	GeneRacer 5’primer	CGA CTG GAG CAC GAG GAC ACT GA	Dlx16A_290R	CTG AGT CCG GGG TTT GCT CTA CAT GAT T
EbDlx1/4/6B-5'RACE-nest	GeneRacer 5’Nested primer	GGA CAC TGA CTG GAC TGA AGG AGT A	Dlx16A_240R	GAG CGG GCG AAT ACC AGT GCG AAT AA
EbDlx1/4/6C-5'RACE	GeneRacer 5’primer	CGA CTG GAG CAC GAG GAC ACT GA	Dlx5GR2-2-11_887R	CTC CCA GGC ATG ATC GTG CTG TGC GC
EbDlx1/4/6C-5'RACE-nest	GeneRacer 5’Nested primer	GGA CAC TGA CTG GAC TGA AGG AGT A	Dlx5GR2-2-11_767R	CCA GGT AAA GGA AGC GGT TGT CCT CCG
EbDlx2/3/5A-5'RACE	GeneRacer 5’primer	CGA CTG GAG CAC GAG GAC ACT GA	Dlx35A_620R	GGA AGC ATA TCC CTT GCT TCA TTG AAA
EbDlx2/3/5A-5'RACE-nest	GeneRacer 5’Nested primer	GGA CAC TGA CTG GAC TGA AGG AGT A	Dlx35A_560R	CTA TTC CAC CCT ATA ACC AAC AAA CAT
EbDlx2/3/5B-5'RACE	GeneRacer 5’primer	CGA CTG GAG CAC GAG GAC ACT GA	Dlx3GR2-1-2_738R	GGG TCT GCG AGC TGT GCA AGG GCT GC
EbDlx2/3/5B-5'RACE-nest	GeneRacer 5’Nested primer	GGA CAC TGA CTG GAC TGA AGG AGT A	Dlx3GR2-1-2_717R	GGG CTG CAG TTG ATG TTG ATG CTG CTG G
EbDlx2/3/5C-5'RACE	GeneRacer 5’primer	CGA CTG GAG CAC GAG GAC ACT GA	Dlx35B-40R	GTG GTG GCG AGG ATG CTG GTG GAC GTG
EbDlx2/3/5C-5'RACE-nest	GeneRacer 5’Nested primer	GGA CAC TGA CTG GAC TGA AGG AGT A	Dlx35B-20R	GAC GTG ACT GTA TTG GGC TGC CTG TC
EbDlxΨ-5'RACE	GeneRacer 5’primer	CGA CTG GAG CAC GAG GAC ACT GA	Dlx1-3-3-250R	GTA CTT GTT GAA CCG CCA CCA AAT GCA G
EbDlxΨ-5'RACE-nest	GeneRacer 5’Nested primer	GGA CAC TGA CTG GAC TGA AGG AGT A	Dlx1-3-3-220R	CGG GTG ATG CAG CGC CAC CGT CAA C
EbDlx1/4/6A-3'RACE	Dlx1-2-1_sp143F	CTC GAG CCT TCA ACT TCA GGC GCT G	GeneRacer 3’primer	GCT GTC AAC GAT ACG CTA CGT AAC G
EbDlx1/4/6A-3'RACE-nest	Dlx1-2-1_sp149F	CAG GCG CTG AAC CGG CGC TTC CAG CA	GeneRacer 3’Nested primer	CGC TAC GTA ACG GCA TGA CAG TG
EbDlx1/4/6B-3'RACE	Dlx4-3-587F	TCT GCA GCT CCA AGC GCT TAA CAG G	GeneRacer 3’primer	GCT GTC AAC GAT ACG CTA CGT AAC G
EbDlx1/4/6B-3'RACE-nest	Dlx4-3-Nest-649F	GTG CTG AGC TTG CCG CGT CAC TCG	GeneRacer 3’Nested primer	CGC TAC GTA ACG GCA TGA CAG TG
EbDlx1/4/6C-3'RACE	Dlx3-2-587F	CTT GCA ACT GCA GAC GCT CAA CCG GCG C	GeneRacer 3’primer	GCT GTC AAC GAT ACG CTA CGT AAC G
EbDlx1/4/6C-3'RACE-nest	Dlx3-2-Nest-637F	CGC TAC CTG AAC GCG CAG AAT TGG CCG C	GeneRacer 3’Nested primer	CGC TAC GTA ACG GCA TGA CAG TG
EbDlx2/3/5A-3'RACE	Dlx1-4-1_sp143F	CTC GAG CTT CCA GCT GGC TGC CTT G	GeneRacer 3’primer	GCT GTC AAC GAT ACG CTA CGT AAC G
EbDlx2/3/5A-3'RACE-nest	Dlx1-4-1_sp149F	CTG CCT TGC AGC GGC GCT TTG AGC G	GeneRacer 3’Nested primer	CGC TAC GTA ACG GCA TGA CAG TG
EbDlx2/3/5B-3'RACE	Dlx1-1-617F	TGA GCG CAC TCA GTA TCT GGC ACT GCC CG	GeneRacer 3’primer	GCT GTC AAC GAT ACG CTA CGT AAC G
EbDlx2/3/5B-3'RACE-nest	Dlx1-1-Nest-644F	CGA GCG GGC CGA GCT TGT CGC CAC ACT GG	GeneRacer 3’Nested primer	CGC TAC GTA ACG GCA TGA CAG TG
EbDlx2/3/5C-3'RACE	Dlx2-3-1-sp139F	CTA TCT ACT CGA GCT TCC AGC TGG CAG C	GeneRacer 3’primer	GCT GTC AAC GAT ACG CTA CGT AAC G
EbDlx2/3/5C-3'RACE-nest	Dlx2-3-1-Nest149F	CTG CAG CGG CGC TTT GAG CGC ACT CAG T	GeneRacer 3’Nested primer	CGC TAC GTA ACG GCA TGA CAG TG
EbDlxΨ-3'RACE	Dlx2-3-1-sp139F	CTA TCT ACT CGA GCT TCC AGC TGG CAG C	GeneRacer 3’primer	GCT GTC AAC GAT ACG CTA CGT AAC G
EbDlxΨ-3'RACE-nest	Dlx2-3-1-Nest149F	CTG CAG CGG CGC TTT GAG CGC ACT CAG T	GeneRacer 3’Nested primer	CGC TAC GTA ACG GCA TGA CAG TG
EbDlxΨ-stop_codon_check_1	Dlx3GR1-3-3_seq100F	CAG CTA TGA CCA TGA TTA CGC CAA GC	Dlx3GR1-3-3_seq550R	TCG ACA ATC TAC CAG TAG AGG TTT G
EbDlxΨ-stop_codon_check_2	Dlx1-3-3seq1F	GGA CAC TGA CAT GG	Dlx1-3-3seq300R	GCA GCG GCA AGC TAA GGA GCA CGT AAC
